# Supplementary material for: Restraint Stress-Induced Neutrophil Inflammation Contributes to Concurrent Gastrointestinal Injury in Mice
Source: Int J Mol Sci. 2024 May 11;25(10):5261. doi: 10.3390/ijms25105261 (PMC11121713; doi:10.3390/ijms25105261)
Supplement: Supplementary file 1 [file ijms-25-05261-s001.zip]

Archive with 1 entries (1 files):
- ijms-2990937-supplementary.pdf
